# Supplementary material for: Hypercoagulability State Combined with Post-Treatment Hypofibrinolysis in Invasive Breast Cancer: A Seven-Year Follow-Up Evaluating Disease-Free and Overall Survival
Source: Life (Basel). 2023 Apr 28;13(5):1106. doi: 10.3390/life13051106 (PMC10222121; doi:10.3390/life13051106)
Supplement: Supplementary file 1 [file life-13-01106-s001.zip]

Archive with 1 entries (1 files):
- life-2344263-supplementary.pdf
